# Supplementary material for: Interaction of Haemagogus leucocelaenus (Diptera: Culicidae) and Other Mosquito Vectors in a Forested Area, Rio de Janeiro, Brazil
Source: Trop Med Infect Dis. 2022 Jun 8;7(6):94. doi: 10.3390/tropicalmed7060094 (PMC9228385; doi:10.3390/tropicalmed7060094)
Supplement: Supplementary file 1 [file tropicalmed-07-00094-s001.zip]

Archive with 1 entries (1 files):
- tropicalmed-1741771-supplementary.pdf
